# Supplementary material for: Effects of Curcumin on the Egg Quality and Hepatic Lipid Metabolism of Laying Hens
Source: Animals (Basel). 2023 Dec 30;14(1):138. doi: 10.3390/ani14010138 (PMC10778355; doi:10.3390/ani14010138)
Supplement: Supplementary file 1 [file animals-14-00138-s001.zip]

Archive with 1 entries (1 files):
- animals-2756290-supplementary.pdf
